# Supplementary material for: Low-Carbon Travel Motivation and Constraint: Scales Development and Validation
Source: Int J Environ Res Public Health. 2022 Apr 22;19(9):5123. doi: 10.3390/ijerph19095123 (PMC9105957; doi:10.3390/ijerph19095123)
Supplement: Supplementary file 1 [file ijerph-19-05123-s001.zip]

Archive with 1 entries (1 files):
- ijerph-1661699-supplementary.pdf
